# Supplementary material for: Enzymatic Degradation of Polyethylene Terephthalate Model Substrates by Esterase E4
Source: Biology (Basel). 2026 Mar 27;15(7):540. doi: 10.3390/biology15070540 (PMC13072011; doi:10.3390/biology15070540)
Supplement: Supplementary file 1 [file biology-15-00540-s001.zip]

Archive with 1 entries (1 files):
- biology-4182155-supplementary.pdf
